# Supplementary material for: The hypoxia marker CAIX is prognostic in the UK phase III VorteX-Biobank cohort: an important resource for translational research in soft tissue sarcoma
Source: Br J Cancer. 2017 Dec 12;118(5):698–704. doi: 10.1038/bjc.2017.430 (PMC5846059; doi:10.1038/bjc.2017.430)
Supplement: Supplementary Table 1 [file bjc2017430x7.xlsx]

## Sheet: Supplementary Table 1
Supplementary Table 1: Tissue available in VorteX-Biobank
	n	Randomised*
RNA later (tumour)	211	149
RNA later (normal)	218	158
FFPE (tumour)	295	203
Peripheral blood (normal)	202	169
Matched tumour/normal (any)	252	190
*patients with full clinical outcome data
