# Supplementary material for: The hypoxia marker CAIX is prognostic in the UK phase III VorteX-Biobank cohort: an important resource for translational research in soft tissue sarcoma
Source: Br J Cancer. 2017 Dec 12;118(5):698–704. doi: 10.1038/bjc.2017.430 (PMC5846059; doi:10.1038/bjc.2017.430)
Supplement: Supplementary Table 2 [file bjc2017430x8.xlsx]

## Sheet: Supplementary Table 2
Supplementary Table 2: Immunohistochemistry scoring results
	HIF-1α	CAIX	GLUT1
n	165	183	179
Median	0	0	0
Median of results > 0	13.33	14	12.67
Interquartile range	0-8	0-5	0-11
Range	0-60	0-87	0-95
Positive*	75	66	81
Strong positive**	39	33	40
>10% stained	40	37	45
* >median ** >median of results >0
HIF-1α= hypoxia inducible factor-1α; CAIX= carbonic anhydrase IX; GLUT1= glucose transporter 1
