# Supplementary material for: The hypoxia marker CAIX is prognostic in the UK phase III VorteX-Biobank cohort: an important resource for translational research in soft tissue sarcoma
Source: Br J Cancer. 2017 Dec 12;118(5):698–704. doi: 10.1038/bjc.2017.430 (PMC5846059; doi:10.1038/bjc.2017.430)
Supplement: Supplementary Table 3 [file bjc2017430x9.xlsx]

## Sheet: Supplementary Table 3
Supplementary Table 3: Correlation and bias for hypoxia marker manual scoring
	Intra-observer variability (LF1 vs. LF2)					Inter-observer variability (LF2 vs. pathologist)
	Cores compared (n)	Spearman (ρ)	Mean difference between Scores (CI)	Lower limit of agreement (CI)	Upper limit of agreement (CI)	Cores compared (n)	Spearman (ρ)	Mean difference between Scores (CI)	Lower limit of agreement (CI)	Upper limit of agreement (CI)
HIF-1α	766	0.846	-2.81 (-3.42, -2.21)	-19.6 (-20.7, -18.6)	14 (13, 15.1)	762	0.9021	-1.01 (-1.44, -0.58)	-12.9 (-13.6, -12.1)	10.9 (10.1, 11.6)
CAIX	842	0.9751	-1.11 (-1.45, -0.77)	-11.1 (-11.7, -10.5)	8.9 (8.3, 9.4)	239	0.8554	-6.82 (-8.26, -5.38)	-28.9 (-31.4, -26.5)	15.3 (12.8, 17.8)
GLUT1	795	0.8963	-3.17 (-3.86, -2.47)	-22.7 (-23.9, -21.5)	16.4 (15.2, 17.6)	814	0.8111	-1.78 (-2.41, -1.16)	-19.7 (-20.7, -18.6)	16.1 (15, 17.2)
HIF-1α= hypoxia inducible factor-1α; CAIX= carbonic anhydrase IX; GLUT1= glucose transporter 1
