# Supplementary material for: The hypoxia marker CAIX is prognostic in the UK phase III VorteX-Biobank cohort: an important resource for translational research in soft tissue sarcoma
Source: Br J Cancer. 2017 Dec 12;118(5):698–704. doi: 10.1038/bjc.2017.430 (PMC5846059; doi:10.1038/bjc.2017.430)
Supplement: Supplementary Table 4 [file bjc2017430x10.xlsx]

## Sheet: Supplementary Table 4
Supplementary Table 4: Distribution of baseline characteristics by CAIX expression
	CAIX negative [n (%)]	CAIX positive [n (%)]	No result [n (%)]	Chi2 test ρ
	n=117	n=66	n=20
Gender
Male	69 (59)	41 (62)	11 (55)	0.676
Female	48 (41)	25 (38)	9 (45)
Grade
1	11 (9)	3 (5)	0 (0)	0.052
2	28 (24)	8 (12)	3 (15)
3	78 (67)	55 (83)	17 (85)
Depth
Superficial	21 (18)	13 (20)	2 (11)	0.77
Deep	96 (82)	53 (80)	17 (89)
Size
T1 (≤5cm)	13 (11)	5 (8)	1 (5)	0.441
T2 (>5cm)	104 (89)	61 (92)	19 (95)
AJCC/UICC Stage
I	11 (9)	3 (5)	0 (0)	0.089
II	34 (29)	12 (18)	3 (15)
III	72 (62)	51 (77)	17 (85)
AJCC= american joint committee on cancer; CAIX= carbonic anhydrase IX; UICC = union for international cancer control
