# Supplementary material for: The hypoxia marker CAIX is prognostic in the UK phase III VorteX-Biobank cohort: an important resource for translational research in soft tissue sarcoma
Source: Br J Cancer. 2017 Dec 12;118(5):698–704. doi: 10.1038/bjc.2017.430 (PMC5846059; doi:10.1038/bjc.2017.430)
Supplement: Supplementary Table 5 [file bjc2017430x11.xlsx]

## Sheet: Supplementary Table 5
Supplementary Table 5: Correlation and bias for manual versus automated scoring
	Cores compared (n)	Spearman (ρ)	Mean difference between Scores (CI)	Lower limit of agreement (CI)	Upper limit of agreement (CI)
HIF-1α	639	0.66	2.27 (1.38, 3.15)	-20.1 (-21.6, -18.6)	24.6 (23.1, 26.2)
CAIX	724	0.69	-3.31 (-4.12, -2.49)	-25.3 (-26.7, -23.9)	18.7 (17.2, 20.1)
GLUT1	700	0.72	2.02 (0.9, 3.11)	-26.8 (-28.6, -24.9)	30.8 (28.9, 32.7)
HIF-1α= hypoxia inducible factor-1α; CAIX= carbonic anhydrase IX; GLUT1= glucose transporter 1
